# Supplementary material for: Conquering the beyond Rule of Five Space with an Optimized High-Throughput Caco-2 Assay to Close Gaps in Absorption Prediction
Source: Pharmaceutics. 2024 Jun 22;16(7):846. doi: 10.3390/pharmaceutics16070846 (PMC11280027; doi:10.3390/pharmaceutics16070846)
Supplement: Supplementary file 1 [file pharmaceutics-16-00846-s001.zip]

Archive with 1 entries (1 files):
- pharmaceutics-3033067-supplementary.pdf
